# Supplementary material for: Research on Multi-Scale Ecological Network Connectivity—Taking the Guangdong–Hong Kong–Macao Greater Bay Area as a Case Study
Source: Int J Environ Res Public Health. 2022 Nov 18;19(22):15268. doi: 10.3390/ijerph192215268 (PMC9690939; doi:10.3390/ijerph192215268)
Supplement: Supplementary file 1 [file ijerph-19-15268-s001.zip]

Archive with 1 entries (1 files):
- ijerph-1965797-supplementary.pdf
